# Supplementary material for: The neurobiology of taboo language processing: fMRI evidence during spoken word production
Source: Soc Cogn Affect Neurosci. 2019 Feb 1;14(3):271–9. doi: 10.1093/scan/nsz009 (PMC6399611; doi:10.1093/scan/nsz009)
Supplement: Supplementary Data [file nsz009_supp.zip]

Archive with 2 entries (2 files):
- scan-18-214-File007.docx
- scan-18-214-File008.docx
